# Supplementary material for: Lnc-uc.147 Is Associated with Disease Stage of Liver, Gastric, and Renal Cancer
Source: Biomolecules. 2023 Jan 31;13(2):265. doi: 10.3390/biom13020265 (PMC9953473; doi:10.3390/biom13020265)
Supplement: Supplementary file 1 [file biomolecules-13-00265-s001.zip]

Archive with 1 entries (1 files):
- biomolecules-2068405-supplementary.pdf
